# Supplementary material for: Plant Cadmium Toxicity and Biomarkers Are Differentially Modulated by Degradable and Nondegradable Microplastics in Soil
Source: Toxics. 2024 Jun 29;12(7):473. doi: 10.3390/toxics12070473 (PMC11280994; doi:10.3390/toxics12070473)
Supplement: Supplementary file 1 [file toxics-12-00473-s001.zip]

Archive with 1 entries (1 files):
- toxics-3066978-supplementary.pdf
